# Supplementary material for: Statistical Evidence Suggests that Inattention Drives Hyperactivity/Impulsivity in Attention Deficit-Hyperactivity Disorder
Source: PLoS One. 2016 Oct 21;11(10):e0165120. doi: 10.1371/journal.pone.0165120 (PMC5074570; doi:10.1371/journal.pone.0165120)
Supplement: S4 File — (XLSX) [file pone.0165120.s004.xlsx]

## Sheet: Sheet1
Inattention symptoms	Hyperactivity symptoms	Gender
0	0	1
2	2	1
0	0	1
0	0	0
9	2	1
9	6	1
9	6	1
9	7	1
8	2	1
4	5	1
9	4	1
9	8	1
9	6	1
0	0	0
0	0	0
8	0	1
8	8	1
9	9	1
8	7	0
7	8	0
9	8	1
7	6	1
7	5	1
2	7	0
7	1	0
7	9	1
0	0	0
8	6	0
9	4	0
7	4	0
4	4	1
8	7	1
9	5	1
7	3	1
6	1	1
5	3	1
8	6	1
9	8	1
0	0	0
0	2	1
9	9	1
7	6	1
9	9	0
8	7	1
9	5	1
9	7	1
5	3	1
7	5	1
7	5	1
7	3	1
9	7	1
9	8	1
9	8	1
7	7	0
9	8	1
7	2	0
6	5	1
9	7	1
7	7	1
7	8	1
9	8	1
9	7	1
9	4	1
9	9	0
8	6	1
8	8	0
5	1	1
6	4	1
7	6	1
6	6	0
8	5	1
9	5	1
8	1	0
0	0	1
0	0	1
0	0	0
9	9	1
8	9	1
6	9	1
7	4	0
9	8	0
6	4	1
8	8	1
3	6	1
6	5	1
7	3	1
9	7	1
1	6	0
9	7	1
9	2	1
8	3	1
6	1	1
6	6	1
5	9	1
0	2	1
8	8	1
6	8	0
9	9	1
6	8	0
9	9	1
8	5	0
5	5	1
0	0	0
8	8	1
6	8	1
7	1	1
8	6	1
9	9	1
5	5	1
9	7	1
8	8	1
9	6	1
9	8	1
9	9	1
8	6	1
9	7	1
9	2	1
9	6	0
0	0	1
0	0	0
9	9	1
7	8	0
6	8	1
5	4	1
7	4	1
9	5	1
8	7	0
6	7	1
7	2	1
6	7	1
0	0	1
0	0	0
7	7	1
9	5	1
9	9	0
8	8	1
7	8	1
6	7	1
6	3	0
8	9	1
0	0	0
6	1	1
8	6	1
6	8	1
7	6	1
7	3	0
8	4	1
8	7	1
7	8	0
9	3	1
6	2	0
1	1	0
0	0	0
8	7	0
8	5	1
6	9	1
7	1	1
8	6	1
7	9	1
9	3	1
7	2	1
7	7	1
9	6	1
6	7	1
0	0	0
7	8	1
9	5	1
7	5	1
4	9	1
9	9	1
6	5	1
7	8	0
5	7	1
8	3	1
8	3	0
7	2	1
8	5	1
8	9	1
8	9	1
9	8	1
6	3	0
9	8	1
8	6	0
9	8	1
6	6	0
9	8	1
9	5	1
0	0	1
0	0	1
2	7	1
6	3	1
6	5	1
6	4	1
8	8	1
6	6	1
9	6	0
9	7	1
8	5	0
8	6	0
8	8	1
6	0	1
7	8	1
8	1	1
7	2	1
8	5	1
8	2	1
0	0	1
0	0	1
8	7	1
8	5	1
7	6	1
9	3	1
9	7	1
9	9	0
0	2	0
0	0	1
8	1	0
7	7	1
0	0	0
0	0	0
2	0	1
0	0	0
0	0	0
0	0	1
0	0	0
0	2	0
0	0	0
0	0	0
0	0	0
0	0	0
0	0	0
0	0	0
0	0	0
0	0	0
0	0	0
0	0	0
0	0	1
0	0	0
0	0	0
0	0	0
0	0	0
0	0	0
0	0	1
0	0	1
0	0	0
0	0	1
5	6	1
0	0	0
0	0	0
0	0	1
9	5	0
6	1	0
0	0	1
2	0	0
0	0	1
0	0	0
0	0	1
0	0	0
0	0	0
0	0	1
0	0	0
0	2	0
0	0	0
9	0	1
1	1	0
0	0	0
6	1	1
2	1	0
7	3	0
0	0	0
1	1	0
1	1	1
0	0	0
0	0	0
0	0	0
0	0	1
0	0	0
0	0	0
0	0	0
0	2	1
0	0	1
0	0	0
0	0	0
0	0	1
0	0	1
2	0	1
0	0	1
1	2	1
0	0	1
0	0	1
0	0	1
2	2	1
0	0	1
0	0	1
0	0	1
0	0	1
6	5	0
0	0	1
0	0	0
0	0	1
0	0	1
0	0	1
0	0	1
0	0	1
3	0	1
2	0	1
0	0	1
0	0	1
0	0	1
0	0	1
0	0	1
3	0	1
0	0	1
2	1	1
0	0	1
0	0	1
2	0	1
2	1	1
0	0	1
0	0	1
2	1	1
0	0	1
0	0	1
0	0	1
0	0	0
0	0	0
0	0	1
0	0	1
0	0	1
0	0	1
0	0	1
0	0	1
1	2	1
0	0	1
1	1	1
0	0	0
0	0	0
4	5	0
0	0	1
0	0	0
0	0	0
0	0	0
0	0	1
7	5	1
0	0	1
0	2	1
1	2	1
0	0	0
0	0	0
2	1	1
0	0	0
1	1	0
0	0	0
0	0	0
0	0	0
0	2	0
2	2	0
0	0	1
0	0	1
0	0	0
6	9	1
9	3	1
9	9	0
7	7	0
8	4	1
8	8	0
8	8	0
9	5	1
7	9	1
9	5	1
9	9	1
7	3	0
6	8	1
5	8	1
1	6	0
4	9	1
9	9	1
1	6	0
7	7	1
5	2	1
8	8	1
8	9	1
8	4	1
8	5	1
7	7	1
5	5	1
9	8	1
9	8	1
9	6	0
2	6	1
9	9	0
8	9	1
9	6	1
5	8	1
7	7	1
8	5	1
8	7	1
8	9	0
8	5	1
9	4	1
6	8	0
8	6	1
6	3	1
8	8	0
9	6	1
9	6	0
7	5	1
6	8	1
8	3	1
6	4	1
9	6	1
7	6	1
9	4	0
9	6	1
9	2	1
9	9	1
5	7	1
7	8	1
9	9	0
9	8	0
9	9	1
8	1	1
2	9	0
6	6	0
9	8	0
9	2	1
7	6	1
9	9	1
8	3	1
5	1	1
9	9	1
8	4	0
9	9	0
7	6	1
2	6	1
9	9	1
8	6	0
9	4	1
5	5	1
9	1	0
6	3	1
8	8	0
8	8	1
7	2	0
6	9	0
9	9	1
5	6	0
7	1	1
7	5	1
3	5	0
7	1	1
8	5	1
9	1	0
4	6	1
8	2	1
9	9	0
6	7	1
7	7	1
8	1	1
7	8	1
8	4	1
7	8	1
7	5	0
8	6	0
7	7	0
7	3	0
5	8	1
9	7	1
9	9	1
9	8	1
3	9	1
7	3	0
8	3	1
8	9	1
6	8	1
6	1	0
7	9	1
8	9	1
4	8	1
7	5	1
9	5	0
7	8	1
7	9	1
8	6	1
2	5	1
8	9	1
6	2	1
6	5	1
7	6	1
6	4	1
7	4	0
8	9	1
7	8	1
8	4	1
6	7	0
6	8	1
8	1	1
9	9	0
8	5	1
9	9	0
5	6	0
6	8	1
7	7	1
4	5	1
4	9	0
8	9	1
8	9	1
9	7	1
7	5	0
7	2	1
6	4	0
7	5	1
8	5	0
5	9	1
7	4	1
9	5	1
7	8	1
6	3	1
9	8	1
8	3	1
9	1	1
7	1	1
8	5	0
8	5	1
2	8	0
7	7	1
6	7	1
4	5	1
7	8	1
9	8	1
6	6	0
8	8	0
9	3	0
9	6	1
7	8	1
8	8	1
6	5	1
5	6	0
8	0	1
5	7	0
8	3	0
6	4	0
9	8	1
3	8	1
0	0	0
0	0	1
0	0	0
1	1	1
0	0	0
0	0	1
0	0	1
0	0	1
1	0	0
0	0	1
3	0	0
0	0	0
0	0	0
0	0	1
0	0	1
0	0	0
0	0	0
0	0	1
0	0	0
0	0	1
2	0	1
0	0	1
5	2	0
6	1	1
0	0	0
2	2	0
0	0	1
0	0	1
0	0	0
0	0	0
0	0	1
3	5	0
0	0	1
0	0	0
0	0	0
0	0	0
0	0	0
0	0	1
0	0	1
0	0	1
2	0	0
0	0	1
0	0	0
0	0	0
0	0	0
0	0	1
0	0	0
3	0	1
0	0	1
0	0	0
0	0	0
1	2	1
0	0	0
1	1	1
0	2	1
0	0	0
0	0	0
0	0	0
0	0	0
0	0	0
0	0	0
1	1	1
0	0	0
0	0	1
0	0	1
0	0	0
0	0	1
0	0	0
1	1	0
0	0	1
1	2	1
0	0	0
0	0	0
0	0	1
0	0	1
0	0	0
2	1	1
0	0	0
0	0	0
0	0	0
0	0	0
0	0	0
1	1	1
0	0	0
0	0	0
1	2	0
0	0	0
0	0	1
0	0	1
0	0	1
0	2	0
0	0	0
8	6	0
6	7	0
7	8	0
7	5	0
6	9	0
4	6	0
8	2	0
6	5	0
8	6	0
9	3	0
1	9	0
8	4	0
8	6	0
9	9	0
8	7	0
8	7	0
8	9	0
9	9	0
9	9	0
4	7	0
6	8	0
9	6	0
8	7	0
8	9	0
6	3	0
7	4	0
6	9	0
7	4	0
8	8	0
6	6	0
9	3	0
1	8	0
6	7	0
7	4	0
9	9	0
7	9	0
9	9	0
9	8	0
7	6	0
